# Supplementary material for: Expression of myogenic, growth related, mitochondrial and antioxidant genes across developmental stage, muscle type, and genotype in Japanese quail skeletal muscle
Source: Poult Sci. 2025 Dec 28;105(2):106351. doi: 10.1016/j.psj.2025.106351 (PMC12804387; doi:10.1016/j.psj.2025.106351)
Supplement: Supplementary file 2 [file mmc2.xlsx]

## Sheet: Sayfa1
Component Type	Component / Measurement	Amount / Level
Analytical Components	Crude Protein (%)	20
	Crude Fiber (%)	3.11
	Crude Ash (%)	15.4
	Crude Fat (%)	5
Macro Elements	Calcium (%)	0.72
	Phosphorus (%)	0.6
	Sodium (%)	0.15
Amino Acids	Lysine (%)	1.23
	Methionine (%)	0.45
Vitamins	Vitamin A (IU/kg)	13440
	Vitamin D3 (IU/kg)	3520
	Vitamin E (mg/kg)	79.6
Microelements	Manganese (Mn, mg/kg)	100
	Zinc (Zn, mg/kg)	100
	Selenium (Se, mg/kg)	0.2
	Copper (Cu, mg/kg)	9
	Iron (Fe, mg/kg)	45
	Iodine (I, mg/kg)	1
Anticoccidials	Narasin (mg/kg)	50
	Nicarbazin (mg/kg)	50
