# Supplementary material for: Expression of myogenic, growth related, mitochondrial and antioxidant genes across developmental stage, muscle type, and genotype in Japanese quail skeletal muscle
Source: Poult Sci. 2025 Dec 28;105(2):106351. doi: 10.1016/j.psj.2025.106351 (PMC12804387; doi:10.1016/j.psj.2025.106351)
Supplement: Supplementary file 3 [file mmc3.xlsx]

## Sheet: Sayfa1
Gene	Forward primer (5′-3′)	Reverse primer (5′-3′)	Ncbi accession number	Amplicon length (bp)	Anneling temperature	Efficiency (%)	References
MYOD	ACTACAGCGGGGAGTCAGAT	CCCATGCTTTGGGTCATTTGG	NM_204214.3	149	57°C	90.2453	Liu et al. (2023)
MYOG	TGCTCAGCAGCCTCAACCAGCA	ATCCTTCCAGCATCACCATCCCA	XM_015884883.2	342	60°C	102.827	Shin et al. (2009)
PAX7	TCGATTAGCCGTGTGCTACG	GCCATCTATGCTGTGCTTGG	NM_205065.1	108	59.2°C	90.7574	Liu et al. (2023)
IGF1	CACTATGCGGTGCTGAGCTGGTT	TCCCCTTGTGGTGTAAG CGTCT	XM_015867574.2	117	60°C	91.0868	Ndunguru et al. (2024)
GHR	AACACAGATACCCAACAGCCA	AGAAGTCAGTGTTTGTCAGGG	XM_015848673.2	145	60°C	91.4641	Gasparino et al. (2014)
MSTN	GGTATCTGGCAGAGTATTGATGTGAA	CAAAATCTCTGCGGGACCGT	XM_015867858.2	205	57.4°C	93.3135	Choi et al. (2025)
ANT	TGTGGCTGGTGTGGTTTCCTA	GCGTCCTGACTGCATCATCA	AB088686	67	60°C	98.1287	Gasparino et al. (2014)
COXIII	AGGATTCTATTTCACAGCCCTACAAG	AGACGCTGTCAGCGATTGAGA	NP_006921	71	60°C	99.7597	Gasparino et al. (2014)
UCP	GCAGCGGCAGATGAGCTT	AGAGCTGCTTCACAGAGTCGTAGA	AB088685	41	60°C	90.8438	Gasparino et al. (2014)
SOD1	TGTGCATGAATTTGGAGACAAC	TTGCAGTCACATTGCCGAG	NM_205064.1	131	60°C	103.899	Zhang et al. (2017)
CAT	CCTGACTATGGTGCGCGTAT	CAGACACACGAGAAGTGGCT	NC_029520.1	106	60°C	91.6047	El-Bahr et al. (2020)
ACTB	TGACCGCGGTACAAACACAG	CATACCAACCATCACACCCTGA	XM_015876619.1	167	60°C	94.8742	Vitorino Carvalho et al. (2019)
