# Supplementary material for: Expression of myogenic, growth related, mitochondrial and antioxidant genes across developmental stage, muscle type, and genotype in Japanese quail skeletal muscle
Source: Poult Sci. 2025 Dec 28;105(2):106351. doi: 10.1016/j.psj.2025.106351 (PMC12804387; doi:10.1016/j.psj.2025.106351)
Supplement: Supplementary file 4 [file mmc4.xlsx]

## Sheet: Sayfa1
Gene	Factor	df	F	p-value	Partial η²	Significance	Method
MYOD	Day	1	36.8617	9.33401e-08	0.38056	***	3-way ANOVA
	MuscleType	1	29.9966	9.00181e-07	0.333308	***
	Genotype	2	2.58212	0.0839957	0.0792496	ns
	Day * MuscleType	1	4.38454	0.0404996	0.0680993	*
	Day * Genotype	2	3.72464	0.0298689	0.110443	*
	MuscleType * Genotype	2	1.70226	0.190955	0.0536953	ns
	Day * MuscleType * Genotype	2	0.247286	0.781709	0.00817549	ns
MYOG	Day	1	9.29317	8.30772e-05	0.229124	***	3-way ANOVA
	MuscleType	1	29.193	3.71826e-10	0.482854	***
	Genotype	2	0.411509	0.458649	0.0256477	ns
	Day * MuscleType	1	0.652247	0.267695	0.0204347	ns
	Day * Genotype	2	2.17841	0.0199683	0.122303	*
	MuscleType * Genotype	2	0.108131	0.813191	0.00686926	ns
	Day * MuscleType * Genotype	2	0.0868204	0.846922	0.00552293	ns
PAX7	Day	1	66.8633	2.4463e-11	0.52705	***	3-way ANOVA
	MuscleType	1	0.137763	0.711823	0.00229079	ns
	Genotype	2	1.72424	0.187026	0.0543508	ns
	Day * MuscleType	1	13.5103	0.000508162	0.183788	***
	Day * Genotype	2	0.75215	0.475744	0.0244584	ns
	MuscleType * Genotype	2	0.777659	0.464056	0.025267	ns
	Day * MuscleType * Genotype	2	0.32203	0.725921	0.0106203	ns
IGF1	Day	1	31.9578	4.62521e-07	0.347527	***	3-way ANOVA
	MuscleType	1	1.74515	0.191504	0.0282637	ns
	Genotype	2	4.82889	0.0113618	0.138646	*
	Day * MuscleType	1	43.0808	1.38175e-08	0.417932	***
	Day * Genotype	2	4.90629	0.0106298	0.140556	*
	MuscleType * Genotype	2	1.69873	0.191594	0.0535898	ns
	Day * MuscleType * Genotype	2	2.28975	0.110077	0.0709126	ns
MSTN	Day	1	166.325	5.99833e-19	0.734894	***	3-way ANOVA
	MuscleType	1	165.517	6.68177e-19	0.733944	***
	Genotype	2	16.0814	2.55786e-06	0.348978	***
	Day * MuscleType	1	4.76643	0.0329428	0.0735941	*
	Day * Genotype	2	0.0199618	0.980243	0.000664952	ns
	MuscleType * Genotype	2	0.333971	0.717397	0.0110098	ns
	Day * MuscleType * Genotype	2	0.66113	0.519988	0.0215625	ns
GHR	Day	1	0.0170932	0.896417	0.000284806	ns	Welch robust
	MuscleType	1	19.6895	3.96166e-05	0.247078	***
	Genotype	2	3.42998	0.0388647	0.102602	*
	Day * MuscleType	1	33.7312	2.56621e-07	0.359872	***
	Day * Genotype	2	0.620164	0.541268	0.0202534	ns
	MuscleType * Genotype	2	0.190906	0.82671	0.00632331	ns
	Day * MuscleType * Genotype	2	3.41698	0.0393209	0.102253	*
SOD1	Day	1	4.27436	0.0430125	0.0665018	*	3-way ANOVA
	MuscleType	1	91.5596	1.1042e-13	0.604116	***
	Genotype	2	2.63158	0.0802593	0.0806451	ns
	Day * MuscleType	1	2.60848	0.111541	0.0416634	ns
	Day * Genotype	2	0.868532	0.424774	0.0281365	ns
	MuscleType * Genotype	2	0.576982	0.564676	0.0188698	ns
	Day * MuscleType * Genotype	2	0.271982	0.762802	0.00898461	ns
CAT	Day	1	2.46021	0.122023	0.0393884	ns	3-way ANOVA
	MuscleType	1	208.479	3.47711e-21	0.776519	***
	Genotype	2	4.66237	0.0131187	0.134508	*
	Day * MuscleType	1	24.0031	7.63271e-06	0.285741	***
	Day * Genotype	2	3.25224	0.0456049	0.0978051	*
	MuscleType * Genotype	2	0.35045	0.705803	0.0115468	ns
	Day * MuscleType * Genotype	2	1.6055	0.209295	0.0507981	ns
