# Supplementary material for: Expression of myogenic, growth related, mitochondrial and antioxidant genes across developmental stage, muscle type, and genotype in Japanese quail skeletal muscle
Source: Poult Sci. 2025 Dec 28;105(2):106351. doi: 10.1016/j.psj.2025.106351 (PMC12804387; doi:10.1016/j.psj.2025.106351)
Supplement: Supplementary file 5 [file mmc5.xlsx]

## Sheet: Sayfa1
Gene	Effect	df	F	P value
ANT	Day	1	185.45	<0.001
ANT	MuscleType	1	27.15	<0.001
ANT	Genotype	2	8.67	<0.001
ANT	Day × MuscleType	1	2.88	0.095
ANT	Day × Genotype	2	0.19	0.824
ANT	MuscleType × Genotype	2	1.8	0.174
ANT	Day × MuscleType × Genotype	2	1.65	0.201
COXIII	Day	1	21.95	<0.001
COXIII	MuscleType	1	66.57	<0.001
COXIII	Genotype	2	2.23	0.117
COXIII	Day × MuscleType	1	79.98	<0.001
COXIII	Day × Genotype	2	1.19	0.311
COXIII	MuscleType × Genotype	2	1.9	0.158
COXIII	Day × MuscleType × Genotype	2	3.64	0.032
UCP	Day	1	128.19	<0.001
UCP	MuscleType	1	0.08	0.778
UCP	Genotype	2	2.54	0.087
UCP	Day × MuscleType	1	164.78	<0.001
UCP	Day × Genotype	2	5.97	0.004
UCP	MuscleType × Genotype	2	0.29	0.748
UCP	Day × MuscleType × Genotype	2	2.9	0.063
